# Supplementary material for: Longitudinal early epigenomic signatures inform molecular paths of therapy response and remission in depressed patients
Source: Front Mol Neurosci. 2023 Aug 18;16:1223216. doi: 10.3389/fnmol.2023.1223216 (PMC10472456; doi:10.3389/fnmol.2023.1223216)
Supplement: Supplementary file 2 [file Table_1.xlsx]

## Sheet: GO-terms
GO Response at W8 top 10
ID	Description	Size (CpG/genes total)	genes contributed	p-value	responders predominantly hyper/hypomethylated	genes (total)
GO:0000723	telomere maintenance	290/153	140	0.000247104	hypermethylated	ACTL6A	PARP1	APEX1	ATM	ATR	ATRX	BLM	BRCA2	CCNE1	CCT6A	CTNNB1	DKC1	DNA2	ERCC1	ERCC4	FEN1	XRCC6	ZBTB48	HNRNPA1	HNRNPA2B1	HNRNPC	HNRNPD	HNRNPU	HSP90AA1	HSP90AB1	HUS1	MAP3K4	MRE11	MYC	NBN	NEK2	NFRKB	PARN	PCNA	PML	EXOSC10	PPP1R10	PKIB	PRKCQ	PRKDC	MAPK1	MAPK3	MAP2K7	RAD51
GO:0032200	telomere organization	323/184	145	0.000260943	hypermethylated	ACTL6A	PARP1	APEX1	ATM	ATR	ATRX	BLM	BRCA2	CCNE1	CCT6A	CTNNB1	DKC1	DNA2	ERCC1	ERCC4	EZH1	EZH2	FEN1	XRCC6	H3-3A	H3-3B	ZBTB48	HNRNPA1	HNRNPA2B1	HNRNPC	HNRNPD	HNRNPU	HSP90AA1	HSP90AB1	HUS1	MAP3K4	MRE11	MYC	NBN	NEK2	NFRKB	PARN	PCNA	PML	EXOSC10	PPP1R10	PKIB	PRKCQ	PRKDC
GO:0031072	heat shock protein binding	157/123	112	0.000286648	hypermethylated	ADORA1	AHR	APAF1	APOA1	APOA2	BMAL1	BAK1	BAX	CDK1	CDK5	CDKN1B	CSNK2A1	CYP1A1	CYP2E1	DAXX	ERN1	FGF1	FKBP4	FKBP5	GBP1	GPR37	NR3C1	GUCY1B1	HTT	HDAC2	HIF1A	HSF1	DNAJB2	DNAJA1	HSPA1A	HSPA1B	HSPA1L	HSPA2	HSPA5	HSPA6	HSPA7	HSPA8	HSPA9	HSP90AB1	DNAJB1	IRAK1	ITGAM	ITGB2	KDR
GO:0004386	helicase activity	222/154	142	0.000466959	hypermethylated	ATRX	BLM	CHD1	CHD2	CHD3	CHD4	DDX1	DDX3X	DDX5	DDX6	DHX8	DHX9	DDX10	DDX11	DHX15	DNA2	EIF4A1	EIF4A2	ERCC2	ERCC3	XRCC6	GTF2F2	HELLS	IGHMBP2	MCM2	MCM3	MCM4	MCM5	MCM6	MCM7	MOV10	MRE11	RAD51	RECQL	UPF1	RFC2	RFC3	RFC4	RFC5	SKIC2	SMARCA1	SMARCA2	HLTF	SMARCA4
GO:0090316	positive regulation of intracellular protein transport	167/156	147	0.00061723	hypermethylated	AKT2	ANK3	CD81	CDK1	CDH1	CDK5	CHRM1	PLK3	MAPK14	CSNK2A2	ECT2	EMD	STOM	ERBB2	FLNA	FYN	GAS6	GLI3	SFN	GSK3A	GSK3B	GZMB	HCLS1	HPCA	HRAS	HSPA1L	HSP90AA1	HSP90AB1	IFNG	IL1B	ITGAM	ITGB2	JAK2	JUP	KCNB1	IPO5	LEP	SMAD3	MYO1C	NMT1	OAZ1	OAZ2	PCM1	PCNT
GO:0000781	chromosome, telomeric region	225/167	133	0.00145875	hypermethylated	PARP1	APEX1	ATM	ATR	ATRX	BLM	BRCA2	CDK1	CDK2	CHD4	CHEK1	DDB1	DNA2	ERCC1	ERCC4	EZH1	EZH2	FEN1	XRCC6	H2AX	H2BC3	H3-3A	H3-3B	HDAC2	ZBTB48	HNRNPA2B1	LIG4	MCM2	MCM3	MCM4	MCM5	MCM6	MCM7	MEN1	MRE11	MSH2	NBN	ORC1	ORC2	ORC4	ORC5	PCNA	PML	POLD1
GO:0003678	DNA helicase activity	111/71	65	0.00173793	hypermethylated	ATRX	BLM	CHD1	CHD2	CHD3	CHD4	DDX3X	DHX9	DDX11	DNA2	ERCC2	ERCC3	XRCC6	GTF2F2	IGHMBP2	MCM2	MCM3	MCM4	MCM5	MCM6	MCM7	MRE11	RAD51	RECQL	UPF1	RFC2	RFC3	RFC4	RFC5	SUPV3L1	WRN	XRCC5	RAD54L	RUVBL1	RECQL5	RECQL4	CHD1L	RAD50	G3BP1	POLQ	RUVBL2	ASCC3	SETX	RAD54L2
GO:0032392	DNA geometric change	124/98	90	0.00179029	hypermethylated	ANXA1	ATRX	BLM	CHD1	CHD2	CHD3	CHD4	DDX1	DDX3X	DHX9	DDX11	DNA2	ERCC2	ERCC3	XRCC6	GTF2F2	GTF2H2	HMGB1	HMGB2	HMGB3	HMGA1	HNRNPA2B1	IGHMBP2	MCM2	MCM3	MCM4	MCM5	MCM6	MCM7	MNAT1	MRE11	NBN	PURA	RAD51	RECQL	UPF1	RFC2	RFC3	RFC4	RFC5	RPA1	SSBP1	SUPV3L1	TOP2A
GO:0010833	telomere maintenance via telomere lengthening	136/80	73	0.00180819	hypomethylated	PARP1	ATM	ATR	CCT6A	CTNNB1	DKC1	ERCC4	ZBTB48	HNRNPA1	HNRNPA2B1	HNRNPC	HNRNPU	HSP90AA1	HSP90AB1	MAP3K4	MRE11	NEK2	PARN	EXOSC10	PKIB	PRKCQ	MAPK1	MAPK3	MAP2K7	RAD51	RFC1	RPA1	SRC	TCP1	TERC	TERF1	TERF2	TERT	CCT3	XRCC5	MAPKAPK5	TNKS	AURKB	TELO2	RAD50	CCT7	CCT4	CCT2	CCT8
GO:0045732	positive regulation of protein catabolic process	244/208	186	0.0021012	hypomethylated	ABCA2	ADAM8	ADRA2A	AKT1	APC	APOE	BARD1	C4BPA	C4BPB	CAV1	CBFA2T3	CBLB	CD81	CDC20	CDKN1B	CEBPA	CLU	PLK3	CSNK1A1	CSNK1D	CSNK1E	CSNK2A1	DAB2	DDB1	DVL1	FOXO1	FMR1	GBA1	GPC3	GCLC	GPLD1	GSK3A	GSK3B	DNAJB2	HSPA1A	HSPA1B	HSP90AA1	IDE	IFNG	IL1B	LDLR	LRP1	LRP2	SMAD7
GO Response longitudinal Top 10
ID	Description	Size (CpG/genes)	genes contributed	p-value	methylation predominantly increased/decreased over time	genes (total)
GO:0015081	sodium ion transmembrane transporter activity	333/155	149	0.000142715	predominantly increased over time	ASIC2	ASIC1	SHROOM2	ATP1A1	ATP1A2	ATP1A3	ATP12A	ATP1A4	ATP1B1	ATP4A	HCN2	GRIK1	GRIK2	GRIK3	GRIK4	GRIK5	KCNK1	PKD2	SCN1A	SCN1B	SCN2A	SCN2B	SCN3A	SCN4A	SCN4B	SCN5A	SCN7A	SCN8A	SCN9A	SCN10A	SCNN1A	SCNN1B	SCNN1D	SCNN1G	SLC1A1	SLC1A2	SLC1A3	SLC1A6	SLC1A7	SLC3A2	SLC5A1	SLC5A2	SLC5A3	SLC5A4
GO:0005884	actin filament	130/113	102	0.00108602	predominantly increased over time	ACTA1	ACTB	ACTC1	ACTG1	ACTN1	ACTN2	ACTN3	AIF1	ANXA1	ARHGAP6	ACKR2	DBN1	DIAPH1	DIAPH2	DPYSL3	MARK2	CTTN	DMTN	FYN	GAS2	HCK	HCLS1	LCP1	MYO1B	MYO1A	MYO1C	MYO5A	MYO6	MYO9A	MYO9B	PAK1	PAWR	PLS1	PLS3	TWF1	RAC1	RAC2	RAC3	SMTN	SRC	TEK	TMOD1	TPM1	TPM2
GO:0015370	solute:sodium symporter activity	171/75	72	0.00113602	predominantly increased over time	SLC1A1	SLC1A2	SLC1A3	SLC1A6	SLC1A7	SLC5A1	SLC5A2	SLC5A3	SLC5A4	SLC5A5	SLC6A1	SLC6A2	SLC6A3	SLC6A4	SLC6A6	SLC6A7	SLC6A8	SLC6A9	SLC6A11	SLC6A12	SLC6A13	SLC10A1	SLC10A2	SLC12A1	SLC12A2	SLC12A3	SLC13A1	SLC17A1	SLC34A1	SLC18A1	SLC18A2	SLC20A1	SLC20A2	SLC22A1	SLC10A3	SLC4A4	SLC5A6	SLC13A2	SLC6A5	SLC28A2	SLC28A1	SLC4A7	SLC4A8	SLC23A2
GO:0003333	amino acid transmembrane transport	198/103	93	0.00138428	predominantly increased over time	AGT	ARG1	ATP1A2	CLN3	CLN8	GFAP	GRM1	ITGB1	KCNJ10	NTSR1	PSEN1	RGS2	RGS4	SLC1A1	SLC1A2	SLC1A3	SLC1A4	SLC1A5	SLC1A6	SLC1A7	SLC3A1	SLC3A2	SLC6A1	SLC6A6	SLC6A7	SLC6A9	SLC6A11	SLC6A12	SLC6A13	SLC7A1	SLC7A2	SLC7A4	SLC11A1	SLC16A2	SLC22A2	SLC22A4	TNF	SLC7A5	SLC43A1	SLC25A12	PER2	SLC7A7	SLC7A6	SLC6A5
GO:1905039	carboxylic acid transmembrane transport	269/154	141	0.00287518	predominantly increased over time	AGT	AKT1	AKT2	ABCD1	ABCD2	ARG1	ATP1A2	SLC25A20	CD36	CLN3	CPT1A	CPT1B	CPT2	SLC25A10	CLN8	ACSL1	FOLR1	FOLR2	GFAP	GRM1	ITGB1	KCNJ10	LRP2	ABCC1	NTSR1	ABCB1	PSEN1	ABCD3	ABCD4	RGS2	RGS4	SLC1A1	SLC1A2	SLC1A3	SLC1A4	SLC1A5	SLC1A6	SLC1A7	SLC2A1	SLC3A1	SLC3A2	SLC6A1	SLC6A6	SLC6A7
GO:0006865	amino acid transport	314/146	135	0.00340043	predominantly increased over time	ABAT	ADORA1	ADORA2A	AGT	APBA1	ARG1	ATP1A2	AVP	AVPR1A	AVPR1B	CACNB4	CLN3	CTNS	CLN8	GABBR1	GFAP	GJA1	GRM1	GRM2	GRM7	HTR1B	ITGB1	KCNJ10	LEP	LLGL2	NF1	NPY5R	NTRK2	NTSR1	OCA2	P2RX7	PSEN1	RGS2	RGS4	SLC1A1	SLC1A2	SLC1A3	SLC1A4	SLC1A5	SLC1A6	SLC1A7	SLC3A1	SLC3A2	SLC6A1
GO:0030120	vesicle coat	106/56	53	0.00362334	predominantly increased over time	AP2A1	AP2A2	AP1B1	AP2B1	AP1G1	ARCN1	AP2M1	AP1S1	AP2S1	CLTA	CLTB	CLTC	COPA	COPB1	SEC13	SLC18A3	CLTCL1	AP1S2	AP1G2	AP1M1	COPB2	SEC24C	CLINT1	SEC24D	PDCD6	AP1M2	SEC24B	SEC23B	SEC23A	SEC24A	SYNRG	COPE	COPZ1	COPG1	SEC31A	EPN2	TMED3	SEC31B	NECAP1	COPG2	EPN1	TMED7	SAR1B	COPZ2
GO:0006814	sodium ion transport	366/254	241	0.00400444	predominantly increased over time	ASIC2	ASIC1	ACTN4	ADRB2	AKT1	ANK3	SHROOM2	ATP1A1	ATP1A2	ATP1A3	ATP12A	ATP1A4	ATP1B1	ATP1B2	ATP1B3	FXYD2	ATP2B4	ATP4A	ATP4B	ATP6V1B1	HCN2	CAMK2D	CAV3	CLCNKB	CNTN1	NKX2-5	DLG1	DMD	DMPK	DNM2	DRD2	DRD3	DRD4	EDN1	EDNRA	EDNRB	STOM	FGF11	FGF12	FGF13	FGF14	GLRX	GRP	KCNK1
GO:1903825	organic acid transmembrane transport	270/155	142	0.00405229	predominantly increased over time	AGT	AKT1	AKT2	ABCD1	ABCD2	ARG1	ATP1A2	SLC25A20	CD36	CLN3	CPT1A	CPT1B	CPT2	SLC25A10	CLN8	ACSL1	FOLR1	FOLR2	GFAP	GRM1	ITGB1	KCNJ10	LRP2	ABCC1	NTSR1	ABCB1	PSEN1	ABCD3	ABCD4	RGS2	RGS4	SLC1A1	SLC1A2	SLC1A3	SLC1A4	SLC1A5	SLC1A6	SLC1A7	SLC2A1	SLC3A1	SLC3A2	SLC6A1	SLC6A6	SLC6A7
GO:0030117	membrane coat	171/88	84	0.00441625	predominantly increased over time	AP2A1	AP2A2	AP1B1	AP2B1	AP1G1	ARCN1	AP2M1	AP1S1	AP2S1	AP3S1	CLTA	CLTB	CLTC	COPA	COPB1	DNM1	EPS15	IGF2R	SCN10A	SEC13	SLC18A3	AP3B2	CLTCL1	PICALM	AP3B1	SYNJ1	AP1S2	AP1G2	AP1M1	AP3D1	AP4M1	COPB2	SEC24C	CLINT1	SEC24D	AP5Z1	PDCD6	AP1M2	AP3S2	SEC24B	SEC23B	SEC23A	AP4B1	SEC24A
GO Remission longitudinal Top 10
ID	Description	Size (CpG/genes)	genes contributed	p-value	methylation predominantly increased/decreased over time	genes (total)
GO:0019208	phosphatase regulator activity	148/113	104	0.00289276	predominantly decreased over time	BMP2	BMPR1A	BMPR1B	BMPR2	CALM1	CALM2	CALM3	DMPK	RCAN1	ENSA	GNA12	GTF2F1	IGBP1	IGFBP3	LGALS3	MGAT5	PPP1R12A	PPP1R12B	PPP1R1A	PPP1R2	PPP1R7	PPP1R8	PPP1R10	PPP2R1A	PPP2R1B	PPP2R2A	PPP2R2B	PPP2R2C	PPP2R3A	PTPA	PPP2R5A	PPP2R5B	PPP2R5C	PPP2R5D	PPP2R5E	PPP3R1	PPP3R2	MAP2K6	EIF2AK2	PTN	SAG	SBF1	SET	STYX
GO:0014069	postsynaptic density	381/320	300	0.00294092	predominantly increased over time	ADAM10	ADCY1	ADCY8	ADD1	ADD2	ADD3	ADORA1	ADORA2A	ADRA2A	ARF1	ARRB2	ATP1A1	ATP2B2	ATP7A	ADGRB1	BCR	BMPR2	BNIP3	DAGLA	CACNA1C	CAMK2A	CAPZB	CDH2	CDK5	CHRM1	CHRNA3	CRYAB	CTNNB1	CTNND1	CTNND2	DBN1	DCC	DLG1	DLG2	DLG4	DNM2	DRD2	DRD3	DRP2	DTNB	DVL1	EFNB2	EFNB3	DMTN
GO:0016616	oxidoreductase activity, acting on the CH-OH group of donors, NAD or NADP as acceptor	302/125	118	0.00391881	equal contribution over time	ADH1A	ADH1B	ADH1C	ADH4	ADH5	ADH6	ADH7	ALDH3A1	AKR1B1	BDH1	CBR1	CBR3	AKR1C4	CTBP1	CTBP2	CYP27A1	AKR1C1	AKR1C2	EHHADH	FASN	KDSR	G6PD	GPD1	HSD17B10	HADHA	HADHB	HADH	HMGCR	HPGD	HSD3B1	HSD3B2	HSD11B1	HSD11B2	HSD17B1	HSD17B3	HSD17B2	HSD17B4	IDH1	IDH2	IDH3A	IDH3B	IDH3G	IMPDH1	IMPDH2
GO:0032279	asymmetric synapse	389/326	305	0.00462431	predominantly increased over time	ADAM10	ADCY1	ADCY8	ADD1	ADD2	ADD3	ADORA1	ADORA2A	ADRA2A	ARF1	ARRB2	ATP1A1	ATP2B2	ATP7A	ADGRB1	BCR	BMPR2	BNIP3	DAGLA	CACNA1C	CAMK2A	CAPZB	CDH2	CDK5	CHRM1	CHRM2	CHRNA3	CRYAB	CTNNB1	CTNND1	CTNND2	DBN1	DCC	DLG1	DLG2	DLG4	DNM2	DRD2	DRD3	DRP2	DTNB	DVL1	EFNB2	EFNB3
GO:0099572	postsynaptic specialization	420/341	319	0.00564697	predominantly increased over time	ADAM10	ADCY1	ADCY8	ADD1	ADD2	ADD3	ADORA1	ADORA2A	ADRA2A	ARF1	ARRB2	ATP1A1	ATP2B2	ATP7A	ADGRB1	BCR	BMPR2	BNIP3	DAGLA	CACNA1C	CAMK2A	CAPZB	CDH2	CDH10	CDK5	CHRM1	CHRNA1	CHRNA3	CHRNB1	CHRNB2	CHRND	CRYAB	CTNNB1	CTNND1	CTNND2	DBN1	DCC	DLG1	DLG2	DLG4	DNM2	DRD2	DRD3	DRP2
GO:0019888	protein phosphatase regulator activity	124/95	86	0.00723942	predominantly decreased over time	CALM1	CALM2	CALM3	DMPK	RCAN1	ENSA	GNA12	IGBP1	IGFBP3	LGALS3	MGAT5	PPP1R1A	PPP1R2	PPP1R7	PPP1R8	PPP1R10	PPP2R1A	PPP2R1B	PPP2R2A	PPP2R2B	PPP2R2C	PPP2R3A	PTPA	PPP2R5A	PPP2R5B	PPP2R5C	PPP2R5D	PPP2R5E	PPP3R1	PPP3R2	EIF2AK2	PTN	SAG	SET	PPP1R11	SHOC2	URI1	PPP6R2	PHACTR2	PPP1R26	PPP4R1	RCAN2	ARPP19	PPP1R17
GO:0016072	rRNA metabolic process	365/267	239	0.00779382	predominantly increased over time	ANG	BYSL	DDX10	DDX11	DKC1	ERCC2	ERCC6	FBL	MTOR	FRG1	GTF3A	BRF1	GTF3C1	GTF3C2	ISG20	EIF6	MAPT	MARS1	NCL	RPL10A	SNU13	NOP2	NVL	PA2G4	PIN4	EXOSC9	EXOSC10	PRKDC	PWP2	RMRP	RNASEL	RPL5	RPL7	RPL7A	RPL11	RPL26	RPL27	RPL35A	RPS6	RPS7	RPS8	RPS14	RPS15	RPS16
GO:0018394	peptidyl-lysine acetylation	296/196	180	0.00827637	predominantly increased over time	ACTB	ACTL6A	APBB1	ARRB1	BMI1	BRCA1	BRCA2	CHEK1	ATF2	CREBBP	CTBP1	DR1	EP300	ERCC6	GATA2	GATA3	BLOC1S1	KAT2A	GTF2B	HCFC1	HDAC2	IRF4	ISL1	LIF	SMAD4	MECP2	KMT2A	MLLT1	MLLT3	MUC1	MYOD1	NAP1L2	NFYA	NFYB	NFYC	NOS1	PAX6	PER1	PML	POR	PRKAA1	PRKAA2	ATXN7	SET
GO:0006305	DNA alkylation (parent)	101/78	74	0.00875063	equal contribution over time	PARP1	ATRX	BMI1	BRCA1	CYP1A1	DNMT1	DNMT3A	DNMT3B	EZH2	FOS	GSK3A	HELLS	MECP2	MGMT	KMT2A	MTRR	MYC	PAX6	PIK3CA	RLF	SPI1	WT1	EOMES	SMARCA5	FKBP6	PPM1D	MBD2	MTA2	PICK1	TRIM28	ZMPSTE24	PRMT5	CTCF	EHMT2	TDRKH	BAZ2A	MORC1	N6AMT1	DNMT3L	HEMK1	MBD3	MIS18A	MOV10L1	PRMT7
GO:0006306	DNA methylation (child)	101/78	74	0.00875063	equal contribution over time	PARP1	ATRX	BMI1	BRCA1	CYP1A1	DNMT1	DNMT3A	DNMT3B	EZH2	FOS	GSK3A	HELLS	MECP2	MGMT	KMT2A	MTRR	MYC	PAX6	PIK3CA	RLF	SPI1	WT1	EOMES	SMARCA5	FKBP6	PPM1D	MBD2	MTA2	PICK1	TRIM28	ZMPSTE24	PRMT5	CTCF	EHMT2	TDRKH	BAZ2A	MORC1	N6AMT1	DNMT3L	HEMK1	MBD3	MIS18A	MOV10L1	PRMT7
GO longitudinal analysis for contrast
ID	Description	Size (CpG)		p-value
GO:0015718	monocarboxylic acid transport	158		0.00175241
GO:0004722	protein serine/threonine phosphatase activity	186		0.00263297
GO:0031123	RNA 3'-end processing	161		0.00316385
GO:0004721	phosphoprotein phosphatase activity	410		0.00347075
GO:0019207	kinase regulator activity	322		0.00353628
GO:0070160	tight junction	194		0.00546793
GO:0031227	intrinsic component of endoplasmic reticulum membrane	267		0.00618776
GO:0046942	carboxylic acid transport	455		0.00635231
GO:0004725	protein tyrosine phosphatase activity	181		0.00653589
GO:0031248	protein acetyltransferase complex	197		0.00690763
[truncated: 297 more columns]

## Sheet: GO vs. Stable course
Remission (longitudinal) all CpGs		Remission (longitudinal) all CpGs minus top 1% from no-response (longitudinal)
GO:0019208	phosphatase regulator activity	GO:0014069	postsynaptic density
GO:0014069	postsynaptic density	GO:0032279	asymmetric synapse
GO:0016616	oxidoreductase activity, acting on the CH-OH group of donors, NAD or NADP as acceptor	GO:0016616	oxidoreductase activity, acting on the CH-OH group of donors, NAD or NADP as acceptor
GO:0032279	asymmetric synapse	GO:0099572	postsynaptic specialization
GO:0099572	postsynaptic specialization	GO:0019208	phosphatase regulator activity
GO:0019888	protein phosphatase regulator activity	GO:0018394	peptidyl-lysine acetylation
GO:0016072	rRNA metabolic process	GO:0098984	neuron to neuron synapse
GO:0018394	peptidyl-lysine acetylation	GO:0016072	rRNA metabolic process
GO:0006305	DNA alkylation (parent)	GO:0006305	DNA alkylation
GO:0006306	DNA methylation (child)	GO:0006306	DNA methylation
Response (longitudinal) all CpGs		Response (longitudinal) all CpGs minus top 1% from no-response (longitudinal)
GO:0015081	sodium ion transmembrane transporter activity	GO:0015081	sodium ion transmembrane transporter activity
GO:0005884	actin filament	GO:0003333	amino acid transmembrane transport
GO:0015370	solute:sodium symporter activity	GO:0005884	actin filament
GO:0003333	amino acid transmembrane transport	GO:0015370	solute:sodium symporter activity
GO:1905039	carboxylic acid transmembrane transport	GO:1905039	carboxylic acid transmembrane transport
GO:0006865	amino acid transport	GO:0006865	amino acid transport
GO:0030120	vesicle coat	GO:1903825	organic acid transmembrane transport
GO:0006814	sodium ion transport	GO:0030120	vesicle coat
GO:1903825	organic acid transmembrane transport	GO:0030117	membrane coat
GO:0030117	membrane coat	GO:0048475	coated membrane

## Sheet: Overlapping CpGs
Response longitudinal - remission longitudinal: 1421 CpGs				Response longitudinal - response cross-sectional: 341 CpGs				Remission longitudinal - response cross-sectional: 165 CpGs					Response longitudinal - stable longitudinal: 80				Remission longitudinal - stable longitudinal: 93
CpGs	Chromosome	Position		CpGs	Chromosome	Position		CpGs	Chromosome	Position			CpGs	Chromosome	Position		CpGs	Chromosome	Position
cg00007266	chr17	21199768		cg00021108	chr14	92980026		cg00325899	chr20	34216909			cg00021108	chr14	92980026		cg00450304	chr1	167599527
cg00022024	chr9	138800324		cg00067049	chr15	78294510		cg00466973	chr19	12719010			cg00267012	chr8	69242940		cg00530093	chr10	131820725
cg00031456	chr1	109234919		cg00142834	chr16	69795203		cg00491591	chr17	77884590			cg00380725	chr5	95997859		cg00712627	chr10	80588621
cg00162541	chr19	16607016		cg00166352	chr4	183836691		cg00953249	chr10	117942190			cg00765814	chr1	6522748		cg00765814	chr1	6522748
cg00164583	chr16	88554420		cg00278792	chr11	27434993		cg01388620	chr7	158037729			cg01028920	chr16	31237479		cg00894289	chr11	33890917
cg00169184	chr12	124908920		cg00316508	chr4	146828698		cg01633417	chr16	67437389			cg01159003	chr13	79801368		cg01190566	chr19	47363949
cg00203915	chr7	1314422		cg00349608	chr17	4520467		cg02613685	chr15	49174654			cg01285652	chr22	50902555		cg01191462	chr10	3200435
cg00239899	chr10	131566729		cg00357593	chr19	14530417		cg02782401	chr4	95173324			cg01509203	chr22	41864882		cg01216467	chr4	40044263
cg00268509	chr6	148685438		cg00380725	chr5	95997859		cg02796420	chr2	100016281			cg01904985	chr15	75117658		cg01254903	chr15	99482513
cg00270036	chr15	32928807		cg00397104	chr1	3662685		cg02960977	chr17	27466774			cg02139586	chr16	59792836		cg01509203	chr22	41864882
cg00285672	chr3	189689722		cg00499750	chr12	70133067		cg02965892	chr7	2402223			cg02466918	chr21	33784769		cg01567751	chr14	101908331
cg00286014	chr7	137690660		cg00502575	chr13	114800841		cg03168165	chr1	117634384			cg03131177	chr15	59568198		cg01716807	chr9	95187808
cg00288562	chr7	23571645		cg00644452	chr17	45918773		cg03351480	chr7	90285383			cg03456651	chr10	73479833		cg02704790	chr16	50879053
cg00301192	chr2	242179299		cg00667026	chr14	69262265		cg03606843	chr11	9650767			cg03568595	chr20	20717237		cg03239638	chr21	37529510
cg00318059	chr2	8959679		cg00784703	chr21	45139229		cg03689130	chr3	8613360			cg03945836	chr16	19138344		cg03409062	chr11	43544040
cg00319545	chr1	177133737		cg00790126	chr2	203636957		cg03727481	chr11	117791023			cg04046599	chr13	103054743		cg03456651	chr10	73479833
cg00322495	chr6	149386953		cg00847493	chr13	48523698		cg03892308	chr5	140800495			cg05006960	chr6	20154331		cg03544502	chr14	45397842
cg00377301	chr12	132834252		cg00870689	chr11	109855902		cg03940556	chr20	45338107			cg05437132	chr21	10990903		cg03568595	chr20	20717237
cg00379126	chr4	7663266		cg00891707	chr6	41336981		cg04427462	chr19	47218031			cg05626117	chr19	7798327		cg04056281	chr2	239916527
cg00423167	chr6	31937355		cg00928226	chr2	68350089		cg04440242	chr9	128615925			cg05696136	chr2	153318682		cg04534726	chr3	23987467
cg00434010	chr6	100903691		cg00952029	chr12	109159381		cg04542415	chr20	50808759			cg05736730	chr5	32612391		cg04568339	chr1	101491652
cg00463356	chr14	105780730		cg01195159	chr7	127484387		cg04550285	chr10	50747793			cg06210630	chr1	160085433		cg04647918	chr11	67383862
cg00475606	chr4	89205600		cg01250842	chr4	2417681		cg04562776	chr6	53211284			cg06848521	chr7	157571027		cg04693787	chr6	31936702
cg00496914	chr19	44259188		cg01302201	chr16	85658569		cg04563422	chr14	101532902			cg06916239	chr2	223162881		cg04851045	chr3	119501047
cg00528016	chr8	10469596		cg01304499	chr19	2305246		cg04591650	chr16	85214676			cg07319181	chr2	204408992		cg05552318	chr2	68421018
cg00538963	chr5	177120034		cg01305539	chr9	124328327		cg04610108	chr7	45140740			cg07328162	chr7	43350502		cg05736730	chr5	32612391
cg00540637	chr5	179273576		cg01374729	chr6	159420963		cg04837997	chr15	90437715			cg07631407	chr6	43243961		cg05867976	chr16	77985887
cg00548173	chr10	135103296		cg01388620	chr7	158037729		cg04851045	chr3	119501047			cg08465900	chr22	30723115		cg06701255	chr13	99198818
cg00622580	chr2	62082097		cg01483459	chr19	15300166		cg05051628	chr17	77419534			cg09420324	chr1	151515562		cg06826039	chr1	204379650
cg00624710	chr4	8124699		cg01558186	chr8	53574204		cg05066619	chr11	6252545			cg09592867	chr17	48472588		cg07319181	chr2	204408992
cg00628388	chr21	46181034		cg01633417	chr16	67437389		cg05233690	chr5	75953459			cg10380760	chr19	49993143		cg07323055	chr20	3140559
cg00677985	chr6	34033995		cg01744248	chr9	140079761		cg05260714	chr22	25344500			cg10845927	chr15	88170171		cg07370274	chr9	29825210
cg00681278	chr8	145823601		cg01925156	chr2	239933280		cg05458017	chr2	46844733			cg10879418	chr16	81479272		cg07631407	chr6	43243961
cg00689580	chr6	10420798		cg01938776	chr2	42596251		cg05669352	chr7	158622665			cg11099600	chr3	14558454		cg07811791	chr22	41762426
cg00706674	chr3	73045990		cg02047251	chr13	49994190		cg05798392	chr2	97509803			cg11406340	chr10	1071573		cg07825414	chr22	19712640
cg00722631	chr5	9548098		cg02048657	chr5	1293231		cg05865906	chr16	31313427			cg11786582	chr17	57233134		cg08092965	chr16	71495883
cg00725000	chr6	143343113		cg02180368	chr14	20879491		cg05955802	chr6	118972745			cg12109455	chr10	134000737		cg08305879	chr8	2127340
cg00734666	chr3	47454929		cg02503933	chr8	90770146		cg06023141	chr1	49938019			cg12189944	chr1	12084232		cg09376358	chr5	138321707
cg00750166	chr17	71228632		cg02613685	chr15	49174654		cg06092702	chr1	163392909			cg12347740	chr16	70680380		cg09755313	chr12	56532555
cg00765814	chr1	6522748		cg02699336	chr3	56502021		cg06678137	chr11	495007			cg12393845	chr1	111325623		cg10302004	chr1	55794878
cg00769112	chr19	3981163		cg02782401	chr4	95173324		cg06749715	chr14	37132291			cg13356133	chr17	12877772		cg10428850	chr1	53379714
cg00794227	chr1	28696966		cg02796420	chr2	100016281		cg06770993	chr3	49158462			cg13804918	chr6	160182841		cg10478221	chr16	679917
cg00813377	chr3	127261421		cg02801772	chr19	3101499		cg06868200	chr17	78574320			cg14114835	chr1	230961610		cg10872678	chr1	24433350
cg00844825	chr17	17317634		cg02828056	chr11	92903357		cg07062388	chr6	70507787			cg14157527	chr9	132937709		cg10879418	chr16	81479272
cg00908192	chr1	201283916		cg03018028	chr15	42787288		cg07102406	chr16	2294639			cg14251951	chr20	39180055		cg11405637	chr7	100107201
cg00911385	chr20	61828903		cg03129938	chr15	64859410		cg07217928	chr10	106028550			cg14795935	chr16	7481166		cg11450750	chr22	45064238
cg00926729	chr18	35168134		cg03168165	chr1	117634384		cg07249342	chr2	73340897			cg14815299	chr11	48077914		cg11786582	chr17	57233134
cg00927600	chr7	17939912		cg03317980	chr5	114629714		cg07310525	chr12	121789816			cg15586327	chr15	34611057		cg11866527	chr2	65215494
cg00947478	chr14	106410628		cg03351480	chr7	90285383		cg07564793	chr15	93132376			cg15719572	chr1	40506319		cg12155753	chr20	60460568
cg00976181	chr1	865860		cg03353677	chr7	73632315		cg07739571	chr7	139741556			cg15787595	chr3	24535771		cg12316968	chr8	57034319
cg00987237	chr4	140770576		cg03387753	chr15	41020959		cg08622310	chr3	37065895			cg16264035	chr1	59369954		cg12347740	chr16	70680380
cg00992298	chr19	49615438		cg03447699	chr2	2547117		cg08671782	chr10	3847515			cg16777057	chr2	219774048		cg12393845	chr1	111325623
cg00992436	chr12	4109524		cg03581822	chr5	126377032		cg08904082	chr5	60457901			cg16903217	chr1	201915950		cg12809437	chr5	41587871
cg01002045	chr2	73958103		cg03606843	chr11	9650767		cg09071556	chr10	54057217			cg16991595	chr4	129209095		cg13077160	chr7	114142961
cg01008004	chr12	112280697		cg03616921	chr20	59218524		cg09293237	chr7	151765534			cg17842959	chr5	172664285		cg13316433	chr5	83140500
cg01022879	chr5	169010375		cg03683265	chr1	239461506		cg09554352	chr6	117016669			cg18157838	chr10	81679852		cg13358814	chr22	33888307
cg01048080	chr20	2853896		cg03730519	chr12	130826700		cg09908968	chr21	43505224			cg18452973	chr12	3446004		cg13958093	chr4	122722370
cg01050945	chr13	22078015		cg03739737	chr6	82643203		cg09935596	chr11	62535837			cg18521305	chr8	142316861		cg14387312	chr4	53704546
cg01055696	chr6	164255524		cg03917485	chr4	183164137		cg10135640	chr2	75788273			cg19197750	chr7	43966251		cg14463395	chr8	128399636
cg01070760	chr18	23714009		cg03990694	chr10	90671544		cg10159033	chr3	49639724			cg19677388	chr18	77836037		cg14830216	chr6	89733625
cg01091873	chr3	102026871		cg04128884	chr4	714516		cg10452799	chr1	66911669			cg19891440	chr15	41444716		cg14989195	chr8	102182731
cg01093696	chr5	92936528		cg04220433	chr20	62164868		cg10496616	chr3	43022351			cg20722590	chr16	58061473		cg15045084	chr4	988708
cg01096617	chr16	58569180		cg04238040	chr14	95567986		cg10710052	chr14	22946467			cg20754634	chr17	7218651		cg15159409	chr9	94660271
cg01116646	chr15	42720431		cg04239438	chr4	48598887		cg10789300	chr8	117170823			cg21069826	chr9	100594390		cg15474994	chr2	180612012
cg01118868	chr20	62460177		cg04391751	chr6	52529179		cg10839549	chr2	138980818			cg21653710	chr1	43238699		cg15586327	chr15	34611057
cg01144609	chr16	58159961		cg04418091	chr12	54071168		cg11003814	chr8	4854917			cg22737241	chr10	557605		cg15702665	chr16	67869176
cg01149722	chr11	13393553		cg04427462	chr19	47218031		cg11023970	chr10	6337849			cg23293467	chr8	6762877		cg15759333	chr9	8702155
cg01170624	chr9	133341729		cg04440242	chr9	128615925		cg11205610	chr8	144584288			cg23335269	chr10	6130793		cg16721883	chr6	6818516
cg01185530	chr13	96329433		cg04487296	chr7	149389669		cg11288769	chr15	37188101			cg23503101	chr5	1056579		cg16903217	chr1	201915950
cg01196322	chr5	122435202		cg04550285	chr10	50747793		cg11638847	chr19	57946689			cg23648923	chr2	24806444		cg17061382	chr9	135682775
cg01199807	chr1	242163517		cg04587587	chr6	37399900		cg11711040	chr13	49344142			cg23658354	chr12	15698695		cg17528662	chr5	163249868
cg01218371	chr16	48844292		cg04610108	chr7	45140740		cg11855409	chr7	14380781			cg23843951	chr13	78315265		cg17852282	chr7	43183612
cg01241890	chr16	67891976		cg04648856	chr20	33305856		cg12167813	chr2	144287904			cg23893582	chr9	130565358		cg17891928	chr1	76968506
cg01250938	chr11	57095887		cg04837997	chr15	90437715		cg12240603	chr17	52977460			cg24027572	chr20	47804943		cg18357563	chr4	153456325
cg01270709	chr11	57519364		cg04887124	chr1	16557469		cg12316968	chr8	57034319			cg24329607	chr5	711139		cg18452973	chr12	3446004
cg01290718	chr7	158858508		cg04950342	chr3	30544522		cg12343638	chr5	140588231			cg24407092	chr2	242031617		cg18521305	chr8	142316861
cg01291202	chr3	188958816		cg05051628	chr17	77419534		cg12573705	chr13	36050889			cg25345647	chr6	52227123		cg18821474	chr4	96154175
cg01388620	chr7	158037729		cg05348762	chr15	45689589		cg12648007	chr5	178395795			cg25882548	chr11	113144588		cg19031951	chr7	91835490
cg01421256	chr4	148452765		cg05390555	chr2	74881012		cg12754441	chr9	140673059			cg26936311	chr7	120590991		cg19285777	chr15	59910408
cg01434972	chr8	92054178		cg05458017	chr2	46844733		cg12765084	chr18	60873004			cg27658411	chr12	25956162		cg19304643	chr11	117303919
cg01438757	chr13	25718667		cg05511196	chr6	136359046		cg13084284	chr22	44591413							cg19504905	chr7	8729840
cg01454496	chr14	100969992		cg05626117	chr19	7798327		cg13117045	chr11	35080265							cg20640182	chr19	55794444
cg01502296	chr2	241512254		cg05669352	chr7	158622665		cg13177453	chr6	111179373							cg20722590	chr16	58061473
cg01509203	chr22	41864882		cg05725930	chr21	35799743		cg13257664	chr9	122733457							cg20943155	chr10	118031958
cg01528488	chr11	117170518		cg05758246	chr6	10404967		cg13268185	chr12	95645239							cg21017487	chr1	164033898
cg01567315	chr1	155650264		cg05765647	chr7	2648017		cg13345726	chr17	66708409							cg21507109	chr7	151828598
cg01633417	chr16	67437389		cg05798392	chr2	97509803		cg13639083	chr9	100957746							cg22899100	chr10	23462237
cg01635004	chr5	172482672		cg05865906	chr16	31313427		cg13696300	chr17	18162128							cg23648923	chr2	24806444
cg01649601	chr8	40201327		cg05955802	chr6	118972745		cg13767695	chr16	89238018							cg23819092	chr1	156047143
cg01660346	chr6	29275160		cg05972887	chr15	94440317		cg13830353	chr2	173966251							cg24329607	chr5	711139
cg01684256	chr20	61977221		cg06154408	chr2	228336240		cg13959753	chr2	207474961							cg25759517	chr17	79895006
cg01756555	chr20	61780007		cg06206987	chr6	130897017		cg14133042	chr14	64559542							cg26740230	chr21	31768319
cg01759679	chr5	180619664		cg06338664	chr17	16190567		cg14523725	chr10	128288681							cg26831968	chr10	104005242
cg01803514	chr5	130971035		cg06382008	chr16	72146513		cg14589420	chr3	73101252
cg01818561	chr3	124669996		cg06464594	chr18	59560191		cg14691497	chr6	47756470
cg01825818	chr2	131554018		cg06520672	chr19	29704310		cg14700153	chr18	77515904
cg01837364	chr6	26246843		cg06669532	chr3	42555251		cg14857493	chr5	107135281
cg01860085	chr17	35518823		cg06678137	chr11	495007		cg14972155	chr5	54281198
cg01871866	chr19	39522231		cg06816239	chr1	169679199		cg15056638	chr2	239108261
cg01893315	chr13	43769516		cg06824770	chr8	27138280		cg15146452	chr3	139184909
cg01897119	chr14	78227161		cg06827792	chr7	36723794		cg15443783	chr16	17087150
cg01901063	chr8	9232779		cg06868200	chr17	78574320		cg15503975	chr15	70550870
cg01940028	chr10	102259913		cg07027512	chr19	56123563		cg15531486	chr5	41903939
cg01950843	chr3	123519116		cg07102406	chr16	2294639		cg15810199	chr6	28972876
cg01957786	chr4	30906189		cg07112673	chr12	100377910		cg15943129	chr2	20101931
cg01973394	chr15	82335947		cg07129339	chr14	50234892		cg15982700	chr7	27154911
cg01993478	chr8	686594		cg07216425	chr12	53297819		cg16059706	chr22	24944885
cg02033725	chr9	34616804		cg07279747	chr6	73976717		cg16188217	chr1	90169764
cg02041677	chr10	121771263		cg07310525	chr12	121789816		cg16648318	chr1	41825198
cg02087954	chr7	100609534		cg07390411	chr3	167091871		cg16793199	chr2	3453196
cg02093399	chr2	240455717		cg07459478	chr7	55589803		cg16852767	chr11	82868931
cg02096916	chr7	22396637		cg07615153	chr10	81268056		cg16866316	chr1	3360726
cg02102278	chr5	167589692		cg07617198	chr8	129251285		cg17413252	chr6	132133193
cg02128244	chr19	31848008		cg07645237	chr2	99119127		cg17816193	chr17	1946842
cg02141604	chr3	52058921		cg07705739	chr16	86463255		cg18030409	chr4	185937985
cg02142382	chr6	157238149		cg07768201	chr11	34460336		cg18213368	chr12	54063276
cg02152819	chr2	232258417		cg07842907	chr5	77590770		cg18461950	chr10	88161009
cg02169113	chr10	43892914		cg07917177	chr20	62811729		cg18504218	chr19	30206591
cg02187441	chr11	74906420		cg08093470	chr18	61006354		cg18630363	chr6	30955382
cg02199887	chr4	169754251		cg08447432	chr9	32526290		cg18761223	chr2	10092455
cg02202052	chr12	20741103		cg08465900	chr22	30723115		cg19144984	chr11	69060873
cg02207998	chr3	54222538		cg08474467	chr16	593365		cg19261127	chr1	160385856
cg02254192	chr11	70054614		cg08622310	chr3	37065895		cg19287297	chr8	127652045
cg02268225	chr14	100437639		cg08653021	chr1	169525950		cg19289461	chr16	30394812
cg02289189	chr13	50070045		cg08752452	chr3	155926025		cg19331053	chr1	228674602
cg02327902	chr19	36239256		cg08848753	chr4	976784		cg19378643	chr9	15543390
cg02330434	chr8	111847388		cg08918224	chr11	910348		cg19497517	chr8	145028257
cg02333467	chr7	100290845		cg09148738	chr1	153950187		cg21046433	chr1	86038983
cg02352612	chr16	4737993		cg09224197	chr13	48048996		cg21107404	chr10	1035006
cg02366575	chr1	91966307		cg09293237	chr7	151765534		cg21186053	chr13	114816527
cg02391450	chr5	171969338		cg09320690	chr19	48216502		cg21230387	chr9	140673936
cg02460120	chr12	62653836		cg09334636	chr14	64527660		cg21366655	chr14	103584539
cg02478247	chr19	23941207		cg09592867	chr17	48472588		cg21422243	chr10	75757315
cg02489449	chr15	100524428		cg09908968	chr21	43505224		cg21459583	chr1	227974177
cg02500917	chr7	100080970		cg10211383	chr19	15580010		cg21569307	chr4	100008198
cg02516442	chr12	122714821		cg10452974	chr3	71398091		cg21869315	chr12	125425310
cg02563613	chr14	101100746		cg10456628	chr16	89302571		cg21972165	chr22	42017980
cg02568619	chr1	225663401		cg10522062	chr4	46038896		cg22032812	chr8	144869896
cg02585524	chr6	86137781		cg10710052	chr14	22946467		cg22353429	chr17	54857718
cg02613685	chr15	49174654		cg11006567	chr20	35516098		cg22693302	chr11	67188192
cg02620048	chr4	139785702		cg11017923	chr20	62401365		cg22894818	chr6	72593662
cg02628050	chr2	70418124		cg11094492	chr6	31795041		cg23240465	chr1	42610907
cg02635567	chr15	66084779		cg11118022	chr9	117139561		cg23289197	chr7	16685473
cg02637643	chr1	203093254		cg11152884	chr5	170850020		cg23323297	chr19	51195418
cg02653800	chr10	60095305		cg11201264	chr11	62520685		cg23364614	chr20	45313604
cg02657800	chr17	32953351		cg11212023	chr2	109881502		cg23482673	chr18	29506969
cg02662589	chr18	19181057		cg11224984	chr1	2203045		cg23549869	chr17	40706776
cg02669207	chr9	130830486		cg11271409	chr19	18570306		cg24012879	chr15	40633647
cg02677947	chr16	739463		cg11288769	chr15	37188101		cg24334230	chr15	68263081
cg02679502	chr8	104384508		cg11346892	chr11	3191570		cg25032603	chr21	35554811
cg02691058	chr8	53025748		cg11401394	chr6	7883385		cg25117218	chr15	102108546
cg02733330	chr1	151127949		cg11406340	chr10	1071573		cg25161092	chr2	85638535
cg02776933	chr6	79577177		cg11422237	chr14	84503142		cg25371434	chr12	66584501
cg02779075	chr4	165798316		cg11613109	chr19	18655521		cg25384488	chr7	94042867
cg02782401	chr4	95173324		cg11706111	chr16	71523144		cg25606020	chr1	151416104
cg02796420	chr2	100016281		cg11711040	chr13	49344142		cg25752087	chr17	12523042
cg02832224	chr1	54825291		cg11719635	chr14	24605257		cg25787131	chr7	5265865
cg02869156	chr11	34536522		cg11761020	chr8	124047770		cg25961205	chr13	114018173
cg02876925	chr4	77869590		cg11955050	chr2	195248348		cg26178299	chr22	27679907
cg02877807	chr5	150384180		cg12091254	chr4	95444919		cg26236274	chr4	153897117
cg02891574	chr19	58986999		cg12118986	chr19	39074494		cg26305064	chr12	83151732
cg02938863	chr2	3241469		cg12159583	chr9	134532611		cg26603798	chr12	110252703
cg02944857	chr19	56098480		cg12364270	chr7	136091373		cg26729880	chr20	44669702
cg02955343	chr12	3598853		cg12425407	chr14	33202389		cg26780908	chr12	10152884
cg02966200	chr2	224866483		cg12467632	chr14	93508616		cg27606635	chr5	34582637
cg02967813	chr2	3681328		cg12573705	chr13	36050889
cg02968883	chr4	160277142		cg12578199	chr11	134635373
cg03001863	chr20	36037325		cg12596583	chr9	127177936
cg03058578	chr4	129178665		cg12628070	chr4	169535234
cg03061585	chr6	158094060		cg12648007	chr5	178395795
cg03103023	chr1	25088406		cg12788168	chr14	55440624
cg03140301	chr18	47193110		cg12840099	chr11	5416405
cg03168165	chr1	117634384		cg12992838	chr11	111742315
cg03184243	chr8	28347962		cg13070573	chr20	34995363
cg03213352	chr19	50832677		cg13084284	chr22	44591413
cg03234388	chr3	193640334		cg13117045	chr11	35080265
cg03256616	chr5	68658355		cg13222924	chr8	131218882
cg03285112	chr16	23686167		cg13268185	chr12	95645239
cg03289548	chr10	114580989		cg13324750	chr8	134654400
cg03327829	chr16	1133074		cg13397282	chr9	124525423
cg03330181	chr10	134150700		cg13573808	chr7	20869834
cg03335207	chr3	135911783		cg13596983	chr9	137719300
cg03337492	chr19	17839798		cg13623135	chr8	145700499
cg03351480	chr7	90285383		cg13758305	chr11	105804547
cg03357791	chr16	29823454		cg13767695	chr16	89238018
cg03369262	chr11	45687560		cg13781700	chr19	15223278
cg03379457	chr8	89727959		cg13827970	chr14	55369959
cg03382910	chr15	23049107		cg13889311	chr21	35089843
cg03395465	chr14	31091374		cg13959753	chr2	207474961
cg03397389	chr1	36397003		cg14264747	chr3	133383753
cg03413303	chr1	9670134		cg14304998	chr2	18331217
cg03423228	chr12	125308217		cg14404158	chr6	21587687
cg03429475	chr16	31085693		cg14414791	chr9	34318301
cg03456651	chr10	73479833		cg14516213	chr14	20977301
cg03475890	chr5	173538418		cg14523725	chr10	128288681
cg03481077	chr11	380593		cg14589420	chr3	73101252
cg03489969	chr8	98881623		cg14662785	chr9	116065655
cg03493962	chr20	54985929		cg14900684	chr22	44293397
cg03520174	chr2	199562065		cg14948757	chr16	56669726
cg03543448	chr16	4384967		cg15026150	chr1	154297836
cg03544499	chr9	85677016		cg15158608	chr17	38171617
cg03548330	chr10	133918207		cg15328435	chr7	139374502
cg03567432	chr18	21264616		cg15413430	chr3	122017315
cg03568595	chr20	20717237		cg15443783	chr16	17087150
cg03590296	chr12	59313514		cg15450098	chr1	221057561
cg03605769	chr6	131292648		cg15503975	chr15	70550870
cg03606843	chr11	9650767		cg15531486	chr5	41903939
cg03614051	chr9	98080127		cg15597821	chr15	45927126
cg03643345	chr16	73207335		cg15606937	chr10	120893294
cg03670393	chr4	81128690		cg15719572	chr1	40506319
cg03670452	chr3	126007421		cg15943129	chr2	20101931
cg03680804	chr10	125789922		cg15982700	chr7	27154911
cg03694157	chr7	73867831		cg16184597	chr12	131189861
cg03716672	chr2	143465045		cg16324444	chr21	22599905
cg03725899	chr1	246969310		cg16393844	chr3	191750099
cg03730738	chr13	86078008		cg16713732	chr3	127325013
cg03743037	chr7	134673090		cg16793199	chr2	3453196
cg03813033	chr19	50380022		cg16793823	chr15	26084230
cg03815913	chr12	20124701		cg16852767	chr11	82868931
cg03823150	chr13	111970282		cg17095749	chr2	3524784
cg03831971	chr4	100868132		cg17232476	chr11	121440880
cg03839102	chr4	178223718		cg17308981	chr12	133424477
cg03846881	chr15	32934836		cg17493159	chr2	201981504
cg03860054	chr16	55691102		cg17510121	chr6	35182910
cg03865968	chr4	2234021		cg17555373	chr13	53775108
cg03882244	chr12	101752817		cg17816193	chr17	1946842
cg03909602	chr4	176987577		cg17924283	chr10	134298762
cg03919425	chr1	20521805		cg17935149	chr4	104808647
cg03928410	chr16	15127121		cg18030409	chr4	185937985
cg03933784	chr1	155278509		cg18125573	chr17	38506350
cg03937082	chr13	30166944		cg18235274	chr12	7639111
cg03980072	chr7	156112798		cg18260341	chr2	197035590
cg04006565	chr16	7004267		cg18263084	chr7	134040555
cg04007241	chr1	179198680		cg18461950	chr10	88161009
cg04010446	chr6	162311879		cg18573663	chr6	139114295
cg04035218	chr6	3205331		cg18630363	chr6	30955382
cg04037640	chr6	32065034		cg18766762	chr6	3415967
cg04095556	chr1	151480775		cg19261127	chr1	160385856
cg04100397	chr2	110875551		cg19289461	chr16	30394812
cg04117547	chr9	91603434		cg19378643	chr9	15543390
cg04123918	chr5	90354928		cg19379712	chr8	100559744
cg04156970	chr19	1605618		cg19405222	chr20	46012695
cg04170442	chr2	190305819		cg19474801	chr6	108146529
cg04186484	chr17	61966028		cg19658209	chr10	103052161
cg04220149	chr16	87494712		cg19813971	chr7	99948321
cg04242577	chr4	25657921		cg19894578	chr18	50518482
cg04245131	chr1	235133338		cg19995471	chr6	90052148
cg04301102	chr5	132113141		cg20014565	chr21	43916020
cg04314318	chr1	249112632		cg20018561	chr13	52586135
cg04343361	chr20	58663316		cg20086523	chr13	52378287
cg04376747	chr19	36120543		cg20126980	chr7	130080915
cg04383849	chr16	87619803		cg20165831	chr6	31701011
cg04427462	chr19	47218031		cg20297976	chr11	193062
cg04440242	chr9	128615925		cg20335953	chr18	51749158
cg04446455	chr13	29394448		cg20372220	chr17	49827077
cg04464650	chr20	37700756		cg20397237	chr11	92141988
cg04469880	chr19	36736565		cg20402885	chr2	3214990
cg04473634	chr6	144605763		cg20437098	chr2	7059760
cg04509133	chr1	167734853		cg20551887	chr21	45769341
cg04540870	chr10	131506103		cg20672524	chr2	86094886
cg04548815	chr1	116184387		cg20699549	chr15	42567973
cg04550285	chr10	50747793		cg20869257	chr1	201252948
cg04576644	chr11	69911564		cg20882681	chr2	236495509
cg04576855	chr2	64880738		cg20916830	chr1	38583489
cg04603354	chr9	131638333		cg21046433	chr1	86038983
cg04610108	chr7	45140740		cg21107404	chr10	1035006
cg04619882	chr1	109741037		cg21190340	chr6	160147830
cg04626878	chr20	62168809		cg21312788	chr6	34413401
cg04649897	chr8	23571979		cg21359098	chr5	57048704
cg04660674	chr12	31164535		cg21422243	chr10	75757315
cg04669754	chr17	38599697		cg21524461	chr12	20525478
cg04686398	chr6	30683190		cg21569307	chr4	100008198
cg04689023	chr19	13266516		cg21669679	chr18	49866548
cg04705499	chr19	46796459		cg21735345	chr20	48624567
cg04713094	chr4	84539893		cg21838310	chr2	219724413
cg04725636	chr8	67004538		cg21892702	chr8	118925808
cg04784583	chr5	158335766		cg22018329	chr19	3116716
cg04791601	chr1	204159016		cg22095682	chr5	158971257
cg04815923	chr19	1341197		cg22646733	chr10	121446177
cg04837997	chr15	90437715		cg22761903	chr1	94811259
cg04846017	chr16	844684		cg22812223	chr5	88251490
cg04860561	chr1	17923059		cg23062994	chr17	44117050
cg04890607	chr12	66262214		cg23139070	chr3	67825395
cg04949226	chr16	89348469		cg23195527	chr13	40609705
cg04955753	chr13	77903678		cg23232719	chr14	104440854
cg04956624	chr11	116238356		cg23293467	chr8	6762877
cg04960571	chr12	53680102		cg23323297	chr19	51195418
cg04986616	chr11	63537378		cg23325963	chr2	45160093
cg05015258	chr11	83436955		cg23406324	chr11	119599622
cg05017154	chr10	92213236		cg23558142	chr14	74425178
cg05029779	chr2	100013424		cg23592502	chr8	31613244
cg05032625	chr4	4619102		cg23824254	chr11	15647463
cg05036909	chr5	66139656		cg23978473	chr6	3387815
cg05046501	chr5	34037200		cg24002886	chr21	47406935
cg05051628	chr17	77419534		cg24209115	chr17	18918472
cg05070299	chr16	1499092		cg24334230	chr15	68263081
cg05074385	chr6	30137208		cg24407092	chr2	242031617
cg05082205	chr3	190105848		cg24495832	chr6	35996759
cg05095324	chr8	119893842		cg24561753	chr15	77399977
cg05103387	chr2	224702699		cg24672049	chr2	172378574
cg05111616	chr10	28032855		cg24749602	chr1	171480154
cg05128038	chr22	32341390		cg24753662	chr22	19746984
cg05128626	chr13	101327153		cg24804953	chr22	51138859
cg05160409	chr11	60681264		cg24968425	chr2	46593
cg05183226	chr1	228136712		cg25255839	chr15	32962261
cg05191592	chr4	19215267		cg25257810	chr17	1264758
cg05293646	chr3	94160438		cg25443884	chr17	71087856
cg05302338	chr11	91959700		cg25592685	chr10	126375711
cg05309651	chr14	103809931		cg25624055	chr6	9977837
cg05408698	chr9	93572467		cg25627235	chr5	68703670
cg05431105	chr9	139268453		cg25644150	chr5	133968296
cg05451498	chr18	46386267		cg25683024	chr2	219592808
cg05452899	chr11	2161133		cg25720442	chr6	72020886
cg05458017	chr2	46844733		cg25724123	chr12	112450556
cg05474353	chr10	132897795		cg25752087	chr17	12523042
cg05484618	chr9	140066754		cg26143045	chr3	132757610
cg05488736	chr5	81286779		cg26150966	chr17	635957
cg05527337	chr6	168841257		cg26157948	chr19	45260278
cg05543117	chr4	173569893		cg26159763	chr18	73142075
cg05579622	chr5	10618622		cg26178299	chr22	27679907
cg05608844	chr2	223174977		cg26264896	chr2	131655129
cg05622550	chr15	74315474		cg26295061	chr8	119052213
cg05651688	chr1	35734284		cg26384465	chr10	103867457
cg05658887	chr2	8833616		cg26401551	chr1	8889780
cg05669352	chr7	158622665		cg26402405	chr5	148693811
cg05692747	chr13	25594789		cg26419659	chr5	16614632
cg05736730	chr5	32612391		cg26463699	chr8	1624741
cg05746241	chr16	14763500		cg26603798	chr12	110252703
cg05752207	chr1	193126041		cg26647734	chr17	70980840
cg05776787	chr3	38835276		cg26671784	chr2	26105474
cg05776899	chr2	47104264		cg26683025	chr11	65560420
cg05780020	chr7	2011714		cg26729880	chr20	44669702
cg05798392	chr2	97509803		cg26770324	chr11	18317966
cg05812024	chr4	13525966		cg26780908	chr12	10152884
cg05829224	chr12	4724708		cg26794871	chr20	44934712
cg05855689	chr2	27435083		cg26937052	chr3	138552927
cg05865906	chr16	31313427		cg26979706	chr9	103115935
cg05876950	chr3	97482214		cg26994094	chr4	113668535
cg05881870	chr2	176552457		cg27082921	chr19	1800150
cg05916938	chr19	3899748		cg27129504	chr8	144730562
cg05935415	chr14	63506901		cg27606635	chr5	34582637
cg05937787	chr16	72594726
cg05955802	chr6	118972745
cg05970432	chr9	117770811
cg06037699	chr20	34127946
cg06061069	chr7	66309966
cg06075250	chr20	30825413
cg06097079	chr2	233393814
cg06106633	chr6	73969316
cg06154807	chr14	76803921
cg06166537	chr10	2551774
cg06194338	chr5	180622450
cg06242449	chr8	144965577
cg06252651	chr3	147810902
cg06297488	chr16	73240390
cg06308522	chr1	225768784
cg06336280	chr6	28222744
cg06343212	chr7	84815881
cg06344265	chr11	120530973
cg06353098	chr12	52913824
cg06354193	chr1	3183072
cg06369785	chr4	13527875
cg06371967	chr11	96072163
cg06402401	chr4	62941030
cg06463685	chr6	18380900
cg06482220	chr5	3823385
cg06487085	chr1	219790221
cg06503907	chr6	10886999
cg06545910	chr19	12846841
cg06574230	chr1	162341494
cg06585027	chr1	151300083
cg06585907	chr16	11001839
cg06598393	chr6	166311188
cg06622468	chr19	10491460
cg06678137	chr11	495007
cg06692356	chr15	44580919
cg06696176	chr2	169923213
cg06702849	chr8	52560007
cg06708747	chr9	124626545
cg06714705	chr11	7506940
cg06719212	chr7	138363727
cg06739866	chr14	22314682
cg06741849	chr5	77919679
cg06776212	chr17	64466137
cg06777273	chr2	25920087
cg06782818	chr10	99227327
cg06805387	chr7	88339486
cg06816350	chr5	2278885
cg06823324	chr13	85937926
cg06825163	chr1	202172912
cg06825383	chr7	4814713
cg06826278	chr15	53078121
cg06868200	chr17	78574320
cg06875437	chr2	113029579
cg06881666	chr2	83309532
cg06883551	chr11	18655919
cg06906598	chr17	80546637
cg06942027	chr17	68164468
cg06965300	chr21	44867263
cg06971766	chr7	150686735
cg06979153	chr11	6427763
cg06999762	chr15	53093007
cg07006526	chr22	31477053
cg07051715	chr12	14807587
cg07061269	chr11	68679261
cg07102406	chr16	2294639
cg07121569	chr7	57373443
cg07121856	chr7	95025736
cg07154230	chr12	123465584
cg07164820	chr8	49232160
cg07167185	chr1	24120017
cg07185576	chr3	62717904
cg07192805	chr11	6621780
cg07196802	chr17	31618521
cg07222844	chr4	876997
cg07249227	chr21	43430503
cg07290465	chr12	48253244
cg07310525	chr12	121789816
cg07319181	chr2	204408992
cg07322296	chr22	50661779
cg07355619	chr20	36660584
cg07362810	chr10	131525915
cg07367755	chr19	32146671
cg07380322	chr6	21099548
cg07428284	chr6	167738303
cg07450341	chr9	17082585
cg07479492	chr16	10483353
cg07484567	chr16	84087087
cg07523071	chr19	41935153
cg07563409	chr19	44731294
cg07565847	chr6	129811371
cg07569994	chr1	44513877
cg07613660	chr2	16361394
cg07628187	chr4	109571724
cg07631407	chr6	43243961
cg07663468	chr19	44506883
cg07675399	chr18	47814227
cg07687951	chr11	70666560
cg07714534	chr11	82612592
cg07730173	chr17	79483318
cg07740525	chr9	116861532
cg07757047	chr4	83600885
cg07803218	chr20	49346624
cg07817886	chr16	46990321
cg07819892	chr19	35715940
cg07823920	chr1	227170436
cg07833262	chr10	119296182
cg07844563	chr1	28423139
cg07871712	chr6	56672344
cg07875832	chr1	12703392
cg07903023	chr2	239048072
cg07928060	chr19	46266212
cg07933493	chr12	57345934
cg07946965	chr3	30738653
cg07949083	chr3	133292291
cg07999508	chr21	42797488
cg08022965	chr10	124134244
cg08034051	chr17	48949161
cg08057475	chr15	45803341
cg08149010	chr9	37904462
cg08176502	chr5	176792895
cg08186892	chr16	81725899
cg08199344	chr16	75663410
cg08229468	chr16	58538874
cg08240078	chr18	54328362
cg08261617	chr1	248308217
cg08271259	chr1	219504623
cg08276324	chr19	10705193
cg08282819	chr16	27437900
cg08288559	chr5	68672048
cg08292104	chr14	69361049
cg08299976	chr17	1552302
cg08301181	chr17	73780373
cg08379496	chr3	50336790
cg08402568	chr16	70680817
cg08476595	chr9	115774505
cg08494871	chr16	19862888
cg08519447	chr19	3769991
cg08523961	chr1	234727779
cg08570492	chr3	48595273
cg08581743	chr4	7535525
cg08611430	chr5	137801033
cg08615354	chr5	38468217
cg08622310	chr3	37065895
cg08639762	chr1	201437298
cg08663425	chr2	127818046
cg08686259	chr7	106305084
cg08695830	chr7	73703459
cg08708618	chr10	126774177
cg08712623	chr2	158455459
cg08735096	chr3	8921234
cg08744475	chr6	35417568
cg08829191	chr18	71404459
cg08830588	chr12	49939540
cg08864344	chr1	33772997
cg08908482	chr13	80377426
cg08910409	chr15	24919924
cg08931023	chr1	31429562
cg08972581	chr1	26145878
cg08993957	chr22	40443092
cg09009111	chr18	2847309
cg09077317	chr3	37948694
cg09103517	chr5	72851348
cg09153950	chr2	67623673
cg09173636	chr1	2775387
cg09252457	chr17	20946875
cg09293237	chr7	151765534
cg09300796	chr19	19249317
cg09313653	chr19	1665923
cg09351894	chr10	35415820
cg09359616	chr3	157827567
cg09394286	chr20	45143425
cg09394843	chr3	135518705
cg09405758	chr16	49670437
cg09464488	chr2	175547590
cg09496748	chr2	198029215
cg09510085	chr16	84518355
cg09614350	chr7	127910494
cg09655299	chr3	47518115
cg09659608	chr1	161170502
cg09692822	chr7	1519443
cg09715009	chr5	175241829
cg09733719	chr18	48487244
cg09740496	chr4	184579072
cg09805989	chr11	557447
cg09828757	chr11	94301555
cg09846177	chr4	174437333
cg09857513	chr7	120969044
cg09858749	chr19	45235457
cg09900085	chr19	6361967
cg09903262	chr2	106809735
cg09908968	chr21	43505224
cg09929782	chr14	31402512
cg09936218	chr7	38331871
cg09979311	chr16	1730579
cg10030837	chr12	69754254
cg10045909	chr16	31075842
cg10055593	chr7	42265817
cg10071260	chr20	30161594
cg10071275	chr20	62795830
cg10084554	chr10	127991159
cg10088779	chr19	51289588
cg10108626	chr19	6737760
cg10137990	chr8	145137203
cg10140240	chr17	76220672
cg10155126	chr7	36407188
cg10155853	chr2	173293328
cg10178628	chr19	17488445
cg10184881	chr1	32404326
cg10186196	chr2	23613273
cg10195567	chr7	72987827
cg10197432	chr6	146920119
cg10213889	chr2	38691743
cg10226143	chr9	33852674
cg10259265	chr2	242557379
cg10300255	chr14	73706367
cg10311602	chr1	53739778
cg10322118	chr9	33173043
cg10331105	chr16	54061366
cg10342890	chr11	2314836
cg10350607	chr8	2741025
cg10386016	chr7	103630857
cg10420266	chr14	36538187
cg10422709	chr15	53083978
cg10455603	chr16	11980875
cg10456769	chr5	110453339
cg10460377	chr14	33403226
cg10496583	chr2	74595185
cg10546270	chr8	95557759
cg10586510	chr7	128829365
cg10591801	chr4	811981
cg10616973	chr2	170335812
cg10627737	chr13	111065189
cg10634728	chr19	418906
cg10640333	chr2	63280625
cg10664162	chr10	676761
cg10679542	chr1	21532794
cg10684003	chr9	129724598
cg10710052	chr14	22946467
cg10715564	chr13	111074842
cg10793717	chr8	124465363
cg10800837	chr2	159238010
cg10807624	chr16	67118683
cg10830523	chr6	72926043
cg10852664	chr9	98142282
cg10860439	chr3	156391958
cg10868668	chr4	38606942
cg10879418	chr16	81479272
cg10892822	chr3	59387974
cg10910862	chr4	170414111
cg10919388	chr14	61083163
cg10921006	chr18	76538113
cg10922289	chr11	62648720
cg10963061	chr1	158147729
cg11007423	chr15	51058114
cg11011625	chr5	140718283
cg11041022	chr1	239524665
cg11063811	chr10	135233752
cg11076737	chr12	3003293
cg11079874	chr5	126365603
cg11081703	chr12	108909056
cg11085324	chr4	16901215
cg11086697	chr5	131395849
cg11092616	chr6	72596493
cg11118147	chr1	175178551
cg11131073	chr17	52848105
cg11205239	chr12	121118103
cg11212345	chr10	105175866
cg11221873	chr11	68202304
cg11266081	chr3	141868997
cg11288769	chr15	37188101
cg11289368	chr10	75118676
cg11296581	chr3	156905484
cg11298446	chr10	119749726
cg11299030	chr18	74781061
cg11332951	chr1	2396472
cg11392877	chr15	85524776
cg11447345	chr8	140873233
cg11505178	chr22	21411667
cg11523567	chr16	60210135
cg11541897	chr5	78281793
cg11557492	chr19	56002240
cg11571189	chr14	93651293
cg11573408	chr11	133860803
cg11614431	chr15	43589962
cg11660726	chr17	10325588
cg11688402	chr5	152515422
cg11707796	chr13	114054955
cg11711040	chr13	49344142
cg11716046	chr11	66583022
cg11727053	chr4	26703062
cg11731414	chr6	16739907
cg11733101	chr3	112694493
cg11750116	chr1	155057442
cg11756073	chr10	126445291
cg11770080	chr5	78408179
cg11786582	chr17	57233134
cg11788856	chr17	97734
cg11809085	chr9	117567756
cg11837690	chr1	22456219
cg11857665	chr1	234745902
cg11898246	chr21	43817249
cg11910287	chr19	53561811
cg11936817	chr17	12895239
cg11986126	chr12	52053281
cg12007828	chr20	5730942
cg12021787	chr11	90890203
cg12027424	chr3	161163295
cg12028152	chr15	64753898
cg12029721	chr4	26862605
cg12055302	chr14	91224978
cg12077460	chr8	8702053
cg12101766	chr17	53686534
cg12180984	chr14	76819168
cg12213752	chr5	41883560
cg12248009	chr5	81574289
cg12252443	chr2	198364630
cg12254506	chr7	50331715
cg12268453	chr11	120420147
cg12273325	chr22	31689831
cg12309516	chr15	43785537
cg12312086	chr15	43012152
cg12347740	chr16	70680380
cg12375315	chr5	35428973
cg12393845	chr1	111325623
cg12411374	chr10	3247483
cg12424577	chr12	14393964
cg12428622	chr1	43241260
cg12444390	chr22	24989260
cg12493792	chr8	103626238
cg12515675	chr3	53252647
cg12546700	chr7	86855301
cg12555033	chr4	56224290
cg12556775	chr1	171755672
cg12573705	chr13	36050889
cg12576020	chr1	151689351
cg12592723	chr15	75084251
cg12594502	chr4	145321339
cg12598538	chr19	56674726
cg12615275	chr20	62861148
cg12639933	chr12	57626296
cg12645742	chr15	66994830
cg12648007	chr5	178395795
cg12733607	chr10	21813501
cg12743594	chr16	89924875
cg12799349	chr18	9475500
cg12805563	chr17	7494044
cg12813792	chr20	56725695
cg12820006	chr14	101491497
cg12822801	chr16	79835685
cg12942246	chr1	200992966
cg12956311	chr8	12810631
cg12975201	chr3	26688128
cg12977146	chr22	20850163
cg13012746	chr3	27254878
cg13065834	chr2	85980951
cg13077693	chr1	172327995
cg13084284	chr22	44591413
cg13117045	chr11	35080265
cg13152606	chr5	59783910
cg13268185	chr12	95645239
cg13276157	chr5	89278108
cg13345255	chr6	100868626
cg13367612	chr9	131683044
cg13386234	chr14	23058032
cg13421133	chr17	73889100
cg13432010	chr1	11107886
cg13437361	chr13	30002657
cg13448127	chr9	109622908
cg13462231	chr3	50683445
cg13467036	chr6	26582093
cg13470957	chr2	181557863
cg13492573	chr16	10972696
cg13513428	chr1	194839052
cg13527872	chr9	90114037
cg13528604	chr4	82483467
cg13544025	chr16	4459694
cg13564905	chr7	18471077
cg13580084	chr8	23330039
cg13581437	chr15	59397795
cg13587325	chr12	6977202
cg13600537	chr14	45711848
cg13613343	chr15	78440709
cg13622068	chr13	55373912
cg13657983	chr5	73405407
cg13666395	chr12	124574291
cg13668136	chr19	16224052
cg13695646	chr5	78407509
cg13737042	chr9	37806414
cg13763617	chr6	32145755
cg13767695	chr16	89238018
cg13844526	chr4	175075821
cg13901757	chr18	21209779
cg13903421	chr2	219738714
cg13912204	chr1	169455529
cg13917964	chr7	30635712
cg13950250	chr8	104430401
cg13959753	chr2	207474961
cg13972711	chr7	5391031
cg13984373	chr2	98547734
cg13988338	chr13	112986154
cg14000676	chr9	110386789
cg14013207	chr5	56471598
cg14019213	chr7	107428014
cg14020271	chr4	176564182
cg14029283	chr1	65533358
cg14079445	chr12	111493997
cg14093065	chr17	1811625
cg14132884	chr14	75230010
cg14163324	chr9	97491386
cg14174336	chr16	67208654
cg14184237	chr9	91616999
cg14199577	chr16	87218918
cg14238478	chr2	219433113
cg14262506	chr1	23859668
cg14281922	chr10	88428228
cg14286025	chr9	136653622
cg14321138	chr21	46251019
cg14322728	chr2	242173687
cg14339410	chr7	121323512
cg14355888	chr7	56078827
cg14366810	chr12	7126954
cg14400292	chr22	46367203
cg14401494	chr7	111846508
cg14426167	chr17	27972099
cg14430982	chr8	145691629
cg14440538	chr7	94829240
cg14452875	chr3	23987206
cg14458725	chr2	143621423
cg14523725	chr10	128288681
cg14545899	chr1	118149019
cg14556515	chr17	80416454
cg14589420	chr3	73101252
cg14589480	chr20	43922664
cg14595995	chr16	31500640
cg14599155	chr5	149575123
cg14619152	chr6	128932953
cg14678667	chr15	100752549
cg14683730	chr6	33146120
cg14691808	chr18	58783770
cg14703224	chr3	187389415
cg14706468	chr20	31967400
cg14747819	chr16	65580692
cg14757344	chr21	45209507
cg14783600	chr14	99782735
cg14784779	chr6	25264079
cg14822229	chr10	20381115
cg14833293	chr22	29588618
cg14837701	chr13	30053833
cg14840727	chr4	7783969
cg14848450	chr10	28590760
cg14864103	chr13	113622738
cg14908653	chr18	911900
cg14915417	chr10	15857641
cg14922733	chr4	56261748
cg14928319	chr8	67012327
cg14933149	chr12	59227703
cg14936188	chr18	40647794
cg14942542	chr17	48711954
cg14943500	chr1	244104492
cg14996143	chr2	172945328
cg15000222	chr12	117486164
cg15015790	chr11	57956495
cg15055395	chr12	57914406
cg15065139	chr14	69726620
cg15068646	chr22	47695447
cg15081679	chr19	10543553
cg15100757	chr1	196866477
cg15104622	chr4	167448796
cg15105680	chr14	77249068
cg15113229	chr4	152850684
cg15126273	chr13	28578045
cg15133041	chr19	761765
cg15151685	chr11	69453354
cg15159069	chr3	192634089
cg15160873	chr2	128471243
cg15164752	chr8	100167972
cg15184779	chr9	111969364
cg15194439	chr2	47168622
cg15196793	chr19	33462892
cg15261508	chr14	88626230
cg15266894	chr11	125026015
cg15314149	chr11	108074227
cg15334372	chr16	73096889
cg15351573	chr1	156705399
cg15378866	chr17	39723992
cg15411172	chr22	47221184
cg15428949	chr8	1308280
cg15441949	chr12	52202931
cg15443783	chr16	17087150
cg15444947	chr7	28996491
cg15445628	chr9	140477090
cg15458996	chr12	131077565
cg15459715	chr11	78269474
cg15495146	chr20	60877799
cg15503975	chr15	70550870
cg15523212	chr1	1729345
cg15530916	chr5	2006086
cg15531486	chr5	41903939
cg15541088	chr19	39692475
cg15543045	chr4	3487334
cg15561501	chr19	30160603
cg15586327	chr15	34611057
cg15625720	chr8	118719683
cg15664152	chr7	129008407
cg15665203	chr13	112282481
cg15676720	chr1	214805643
cg15713029	chr20	58389647
cg15727188	chr1	3139867
cg15729137	chr19	36024282
cg15776705	chr7	79761349
cg15784700	chr12	7091029
cg15796536	chr5	140873082
cg15806286	chr6	169612594
cg15852446	chr15	40583422
cg15860164	chr1	48226414
cg15861102	chr11	77236518
cg15862514	chr1	9034468
cg15874293	chr5	178759681
cg15912573	chr5	21269501
cg15914011	chr11	47615898
cg15929218	chr20	46622014
cg15939899	chr15	90198503
cg15943129	chr2	20101931
cg15956683	chr19	2764238
cg15956794	chr5	112312232
cg15959529	chr6	30309908
cg15964632	chr5	54455177
cg15982700	chr7	27154911
cg15997088	chr3	159706587
cg16006969	chr11	47586994
cg16013139	chr16	4482709
cg16028371	chr22	29467879
cg16038003	chr7	27226148
cg16125306	chr15	43438125
cg16176495	chr2	193016788
cg16185501	chr10	97599661
cg16211174	chr7	27249651
cg16331883	chr12	53886170
cg16376816	chr5	163924998
cg16378234	chr18	76069002
cg16383394	chr11	67208945
cg16390418	chr12	1494899
cg16396417	chr19	59085259
cg16400488	chr5	55290910
cg16427307	chr2	5696463
cg16430404	chr14	94547586
cg16463460	chr11	32454718
cg16467738	chr3	128146010
cg16523801	chr16	56448618
cg16528926	chr11	94823603
cg16575461	chr1	2225107
cg16607777	chr1	163038415
cg16629076	chr9	140349969
cg16635863	chr21	42618019
cg16701124	chr4	115406970
cg16725948	chr14	90167635
cg16764008	chr19	11050438
cg16782493	chr7	821690
cg16793199	chr2	3453196
cg16825047	chr12	75058468
cg16852767	chr11	82868931
cg16862783	chr9	100802272
cg16877019	chr20	34743807
cg16890739	chr12	113574368
cg16896487	chr1	15885931
cg16898289	chr2	182818960
cg16903217	chr1	201915950
cg16939506	chr2	211452796
cg16941413	chr11	58394604
cg16955800	chr2	183981465
cg16983055	chr17	34308567
cg16989985	chr8	49621209
cg17017152	chr1	61547389
cg17026141	chr18	5951788
cg17031751	chr4	96469067
cg17048283	chr7	70050317
cg17060263	chr3	42453125
cg17076921	chr10	75634595
cg17147432	chr3	145971305
cg17163976	chr1	31820915
cg17170872	chr1	91487911
cg17175789	chr14	93245196
cg17209887	chr8	48694958
cg17242490	chr1	55106721
cg17243068	chr10	3051127
cg17255928	chr1	38988723
cg17287767	chr2	192015279
cg17294176	chr3	194224227
cg17330460	chr11	125772649
cg17350432	chr4	841569
cg17359076	chr12	49658802
cg17386213	chr6	108488335
cg17415326	chr1	79350918
cg17440014	chr11	43755653
cg17447502	chr1	6478857
cg17452574	chr8	92081837
cg17478615	chr1	185285364
cg17507526	chr14	31637584
cg17511933	chr2	121712960
cg17520144	chr17	34951436
cg17535647	chr12	20521463
cg17564157	chr16	84922393
cg17645946	chr1	1217455
cg17660078	chr3	149688926
cg17687528	chr11	57365701
cg17691428	chr7	129007723
cg17702076	chr7	130353493
cg17725119	chr1	203691728
cg17733594	chr1	232603394
cg17739349	chr2	169206866
cg17779296	chr2	134398722
cg17793891	chr17	43190922
cg17816193	chr17	1946842
cg17820871	chr12	117477000
cg17886678	chr15	71054899
cg17942436	chr3	50407704
cg17959850	chr5	49708563
cg17961101	chr22	22222050
cg17984737	chr15	71549551
cg18005337	chr2	98340655
cg18010704	chr7	76831511
cg18015639	chr16	75107640
cg18030409	chr4	185937985
cg18040826	chr3	156543194
cg18072730	chr17	41893086
cg18074540	chr15	91488186
cg18107105	chr3	125094680
cg18110941	chr4	12224904
cg18139238	chr3	152017819
cg18147226	chr4	85887769
cg18165065	chr1	8130665
cg18165186	chr3	50314180
cg18187198	chr6	27570442
cg18193817	chr3	46606299
cg18246227	chr8	145638434
cg18246603	chr4	8211237
cg18249472	chr6	131931376
cg18279337	chr15	52588166
cg18284575	chr14	69095594
cg18289336	chr16	69390363
cg18315490	chr6	170893823
cg18388639	chr10	12084756
cg18452973	chr12	3446004
cg18458431	chr19	19739060
cg18461950	chr10	88161009
cg18475728	chr3	50140246
cg18485215	chr14	100625110
cg18499441	chr19	11617191
cg18507362	chr3	169484810
cg18521305	chr8	142316861
cg18533608	chr15	52627078
cg18556455	chr2	45178474
cg18625738	chr1	110448986
cg18630363	chr6	30955382
cg18638998	chr15	47656820
cg18639983	chr19	58920768
cg18694483	chr18	46119055
cg18703368	chr2	239285509
cg18817970	chr3	112912841
cg18887081	chr8	22475569
cg18894440	chr8	76321233
cg18898125	chr8	24770381
cg18943134	chr2	191564311
cg18943482	chr17	72413983
cg18959081	chr10	133858385
cg18969171	chr14	35591572
cg18975791	chr1	6285107
cg18994033	chr2	231733416
cg19005281	chr15	84116935
cg19020758	chr18	77316152
cg19039464	chr4	121993378
cg19091116	chr1	1959497
cg19120580	chr12	49173414
cg19150467	chr11	489454
cg19160887	chr20	13370609
cg19213633	chr7	13989896
cg19221000	chr10	88597655
cg19251291	chr4	183487438
cg19261127	chr1	160385856
cg19275235	chr19	19141819
cg19289461	chr16	30394812
cg19333758	chr12	48135549
cg19378643	chr9	15543390
cg19390582	chr19	16740428
cg19440326	chr5	112849981
cg19449377	chr17	39041199
cg19479744	chr6	156022315
cg19494960	chr17	78876961
cg19506686	chr2	241085024
cg19566482	chr11	33404678
cg19581221	chr5	14593942
cg19591099	chr6	30849941
cg19599626	chr18	11661096
cg19633487	chr1	2522370
cg19635507	chr15	43713259
cg19638406	chr12	104682422
cg19642826	chr9	15142143
cg19694553	chr8	42390356
cg19697911	chr2	241080057
cg19723657	chr13	92002951
cg19742172	chr21	45971490
cg19776466	chr8	41134635
cg19787841	chr12	53845606
cg19800635	chr15	26297553
cg19814934	chr5	42950152
cg19815271	chr17	15880379
cg19833116	chr20	61002642
cg19851918	chr15	70046621
cg19859486	chr3	45730655
cg19862782	chr1	1153924
cg19875175	chr20	6564232
cg19918980	chr8	57126909
cg19927168	chr5	19126419
cg19967433	chr17	7080988
cg19999645	chr15	35047394
cg20017688	chr14	68705972
cg20032836	chr7	138557322
cg20071981	chr6	89823794
cg20072442	chr2	80530255
cg20089264	chr22	30234304
cg20115868	chr2	172017422
cg20116936	chr1	200100809
cg20133923	chr20	3027467
cg20160039	chr4	189395410
cg20233619	chr4	20689729
cg20239740	chr19	55690495
cg20271396	chr1	184020713
cg20285045	chr11	116706697
cg20312691	chr20	36856227
cg20327163	chr15	96877194
cg20358075	chr4	108742290
cg20367712	chr4	54967809
cg20374917	chr11	128603874
cg20407661	chr15	39809452
cg20433531	chr10	13141779
cg20444381	chr8	109456000
cg20470722	chr17	74099939
cg20477160	chr2	235936596
cg20480233	chr14	23451154
cg20522387	chr3	61548172
cg20529475	chr5	173019834
cg20529645	chr4	5886898
cg20584932	chr12	17142030
cg20604062	chr1	39587760
cg20610155	chr6	76782041
cg20619667	chr12	547464
cg20643159	chr12	66820796
cg20663939	chr15	72526917
cg20698271	chr4	11982621
cg20722590	chr16	58061473
cg20722762	chr3	51640095
cg20798740	chr8	37560840
cg20824707	chr18	48380559
cg20839034	chr2	20646816
cg20861999	chr8	119391900
cg20897575	chr17	3195985
cg20914958	chr10	99603398
cg20918505	chr9	135549018
cg20921675	chr1	171871920
cg20969529	chr11	65387182
cg21014529	chr7	156833137
cg21024676	chr21	46523729
cg21024835	chr7	157370851
cg21029093	chr3	131880714
cg21046433	chr1	86038983
cg21065990	chr20	13619254
cg21086816	chr1	9519824
cg21107404	chr10	1035006
cg21142530	chr5	135841940
cg21142904	chr1	158047439
cg21165812	chr20	54931343
cg21180010	chr4	171811685
cg21203606	chr4	112732065
cg21204600	chr6	8651682
cg21283816	chr19	38883381
cg21331510	chr22	45597727
cg21350127	chr5	80009604
cg21384789	chr15	48497653
cg21422243	chr10	75757315
cg21428874	chr10	43593193
cg21464975	chr17	60828260
cg21469278	chr2	165477448
cg21481789	chr8	21588509
cg21497060	chr2	152590396
cg21497164	chr20	30232738
cg21537413	chr10	3109530
cg21552947	chr19	893353
cg21561953	chr7	144967622
cg21563597	chr2	110371903
cg21569307	chr4	100008198
cg21574852	chr6	165969821
cg21612870	chr15	67351785
cg21644578	chr1	17029831
cg21672780	chr2	42737598
cg21743300	chr3	30183760
cg21743730	chr17	36912242
cg21768679	chr19	16312932
cg21830726	chr7	105412844
cg21837023	chr16	81531112
cg21848537	chr5	67716550
cg21884354	chr14	105687060
cg21906911	chr17	18169035
cg21919658	chr5	52674472
cg21947695	chr15	95834037
cg21948169	chr10	70320051
cg21948601	chr9	5921340
cg21954521	chr1	207070071
cg21964551	chr1	201368791
cg21991987	chr10	36188281
cg22079238	chr20	59642100
cg22106051	chr15	40862171
cg22159364	chr7	44097635
cg22160863	chr1	229440075
cg22163607	chr6	160183615
cg22197708	chr11	59855616
cg22238558	chr9	124402115
cg22247907	chr7	55767386
cg22251685	chr7	116594069
cg22258315	chr8	48675723
cg22261612	chr11	117187137
cg22266824	chr4	159918056
cg22274825	chr6	21593881
cg22286636	chr15	85174661
cg22308726	chr19	4566575
cg22313495	chr19	12175490
cg22324502	chr21	27484265
cg22325196	chr17	47492792
cg22329579	chr17	34820348
cg22344617	chr8	11152749
cg22367989	chr2	206546660
cg22369225	chr11	15145666
cg22373792	chr3	112465821
cg22378341	chr3	40621906
cg22380165	chr8	81398656
cg22395913	chr14	77844147
cg22462802	chr18	52257568
cg22506586	chr18	65398512
cg22527898	chr10	95557610
cg22534759	chr10	32403029
cg22538871	chr19	1326119
cg22559494	chr8	893490
cg22603275	chr15	92938502
cg22614927	chr1	24195587
cg22624966	chr3	196045338
cg22631459	chr19	10047726
cg22692020	chr5	1357863
cg22719833	chr5	43515438
cg22760465	chr1	109133763
cg22792063	chr14	23067579
cg22796958	chr3	157221260
cg22806068	chr18	20512854
cg22828643	chr1	78758319
cg22829475	chr3	31436796
cg22874264	chr10	82296440
cg22880770	chr2	97166341
cg22913843	chr11	65353092
cg22960067	chr19	44031305
cg22966391	chr7	2416675
cg23002658	chr20	52824474
cg23021059	chr12	53013344
cg23048882	chr11	105480520
cg23083665	chr19	10745524
cg23090396	chr1	3407936
cg23093164	chr21	35899468
cg23191157	chr21	36262229
cg23209016	chr17	56414613
cg23225255	chr11	11679159
cg23233200	chr6	26272695
cg23280296	chr2	71753329
cg23280890	chr20	61146511
cg23283234	chr8	128806859
cg23323297	chr19	51195418
cg23325985	chr12	49350513
cg23335134	chr11	2909690
cg23336210	chr10	22097542
cg23387310	chr19	18093867
cg23408982	chr7	87540384
cg23435604	chr3	49358679
cg23445315	chr12	3000013
cg23449594	chr12	83122627
cg23459483	chr3	195997651
cg23475858	chr16	30789710
cg23479162	chr16	74896810
cg23504215	chr10	115938963
cg23504246	chr15	49715342
cg23509564	chr14	50359627
cg23516589	chr10	70718981
cg23570433	chr11	10772943
cg23578733	chr14	96316169
cg23581489	chr6	33164210
cg23635580	chr17	41476114
cg23646894	chr1	94978879
cg23648923	chr2	24806444
cg23659393	chr16	68967591
cg23685789	chr2	121891268
cg23693705	chr20	62079638
cg23695374	chr6	94596419
cg23735712	chr4	40858984
cg23756474	chr20	17296030
cg23790567	chr22	36003390
cg23821020	chr13	99962835
cg23836449	chr6	29003627
cg23843418	chr11	105808696
cg23885932	chr19	1132294
cg23891284	chr10	73885082
cg23947161	chr17	73471459
cg23957306	chr1	153909163
cg23977063	chr5	177659926
cg24004865	chr20	34824252
cg24021127	chr4	176334165
cg24024000	chr21	45979132
cg24027058	chr2	187349797
cg24032568	chr10	133766053
cg24035150	chr19	40430433
cg24051350	chr1	77165461
cg24075591	chr2	238323305
cg24119471	chr6	99841951
cg24127593	chr4	1648399
cg24152718	chr6	30185818
cg24168158	chr12	1980873
cg24171992	chr19	18212279
cg24206776	chr7	100402667
cg24219929	chr15	60884748
cg24221413	chr1	21011688
cg24329607	chr5	711139
cg24334230	chr15	68263081
cg24355665	chr7	86549240
cg24361048	chr1	3652931
cg24367627	chr14	102372657
cg24398671	chr5	32137889
cg24418182	chr7	97841447
cg24427992	chr11	43599355
cg24469719	chr20	35833182
cg24480555	chr8	146276606
cg24507239	chr11	65292939
cg24519867	chr2	168103543
cg24540763	chr12	122377170
cg24584993	chr11	118436778
cg24635450	chr12	5066354
cg24640735	chr12	10065986
cg24651215	chr5	146610725
cg24675056	chr1	15929824
cg24723731	chr11	15643912
cg24784245	chr2	135019597
cg24828484	chr19	17317061
cg24850219	chr1	2337563
cg24869588	chr5	140345643
cg24882875	chr13	96744126
cg24911268	chr5	864465
cg24958916	chr17	28257155
cg24971673	chr14	36784095
cg25024884	chr12	34516947
cg25027832	chr2	176948544
cg25100244	chr3	9972601
cg25115434	chr15	34882160
cg25182165	chr17	55191642
cg25214902	chr7	157260969
cg25217977	chr11	69795560
cg25226950	chr17	15213685
cg25234359	chr19	18699219
cg25252197	chr10	112580109
cg25303662	chr1	41462773
cg25332523	chr10	74500436
cg25350136	chr19	44617363
cg25398044	chr7	105615808
cg25399461	chr17	80824633
cg25422797	chr17	73506046
cg25477272	chr11	67167127
cg25482834	chr8	39717480
cg25491265	chr3	152026366
cg25499769	chr12	128245397
cg25516542	chr5	2141773
cg25521779	chr10	17270770
cg25523305	chr11	44931059
cg25524108	chr19	58807091
cg25531618	chr21	45114174
cg25538421	chr7	104651842
cg25556544	chr17	3495693
cg25589720	chr5	148737352
cg25598371	chr3	193854008
cg25616264	chr3	171410141
cg25641920	chr8	42249437
cg25662948	chr14	29255093
cg25678095	chr8	41833374
cg25678511	chr11	93553629
cg25694349	chr12	133065906
cg25697292	chr16	69865308
cg25702480	chr12	28731535
cg25737989	chr3	138316954
cg25752087	chr17	12523042
cg25759466	chr2	63446140
cg25760636	chr8	141678278
cg25764634	chr16	48201559
cg25778304	chr13	28371682
cg25795302	chr3	98241247
cg25806550	chr6	81134616
cg25826226	chr15	41953061
cg25847466	chr14	74255417
cg25910532	chr1	35544834
cg25915499	chr22	46731510
cg25921563	chr22	21993211
cg25925833	chr15	69113196
cg25976986	chr2	203918575
cg26015442	chr18	52967858
cg26081339	chr4	155312746
cg26119382	chr1	155561091
cg26122129	chr8	30241119
cg26123655	chr11	117692722
cg26150582	chr12	131605488
cg26152787	chr9	74764261
cg26178299	chr22	27679907
cg26219294	chr15	41245916
cg26310360	chr20	32769032
cg26312366	chr10	116231251
cg26336118	chr1	97303097
cg26350759	chr19	970973
cg26361173	chr15	70116712
cg26381185	chr11	111797702
cg26381783	chr9	505235
cg26398063	chr20	32399522
cg26403416	chr21	43771339
cg26405835	chr21	36095538
cg26410540	chr15	45900639
cg26426162	chr7	98574665
cg26445999	chr11	57308888
cg26462924	chr19	4605061
cg26483274	chr5	5420489
cg26493726	chr19	36508614
cg26549624	chr9	94712484
cg26567736	chr11	131758433
cg26581195	chr9	139440180
cg26603798	chr12	110252703
cg26615224	chr19	1621124
cg26658272	chr5	1241765
cg26718787	chr7	156012864
cg26724070	chr16	50707467
cg26729880	chr20	44669702
cg26780908	chr12	10152884
cg26792116	chr3	168865089
cg26794885	chr8	12908302
cg26796190	chr17	42083195
cg26840260	chr8	145995978
cg26841894	chr8	127479891
cg26843807	chr2	215887370
cg26856195	chr17	46793766
cg26874693	chr12	111618936
cg26876114	chr16	2511507
cg26967703	chr16	83837840
cg26970477	chr19	40030127
cg26996149	chr16	15140021
cg27001914	chr1	97215359
cg27004870	chr16	88850384
cg27070962	chr6	156429014
cg27122536	chr16	86544658
cg27139956	chr10	45470290
cg27151360	chr6	111279956
cg27151480	chr18	77473568
cg27162920	chr10	61614484
cg27237288	chr5	124896222
cg27361585	chr7	138982604
cg27371238	chr11	91440925
cg27372482	chr15	42696348
cg27389471	chr14	102173051
cg27412087	chr8	21596165
cg27425383	chr3	125776273
cg27426436	chr19	18775242
cg27458862	chr17	64687924
cg27521476	chr10	102896376
cg27527108	chr1	116711075
cg27556913	chr4	1341059
cg27563716	chr4	184365897
cg27578637	chr16	30775658
cg27589196	chr14	102783692
cg27598697	chr6	22594434
cg27606635	chr5	34582637
cg27611988	chr5	57754862
cg27635485	chr4	177630793
cg27637018	chr6	71377551
cg27659655	chr15	29260759
cg27660737	chr22	38035131
